# Supplementary material for: Complete Mitochondrial Genome and Phylogenetic Analysis of Tarsiger indicus (Aves: Passeriformes: Muscicapidae)
Source: Genes (Basel). 2024 Jan 11;15(1):90. doi: 10.3390/genes15010090 (PMC10815732; doi:10.3390/genes15010090)
Supplement: Supplementary file 1 [file genes-15-00090-s001.zip]

Archive with 1 entries (1 files):
- genes-2738086-supplementary.pdf
